# Supplementary material for: Effects of (Pro)renin Receptor on Diabetic Cardiomyopathy Pathological Processes in Rats via the PRR-AMPK-YAP Pathway
Source: Front Physiol. 2021 May 27;12:657378. doi: 10.3389/fphys.2021.657378 (PMC8191636; doi:10.3389/fphys.2021.657378)
Supplement: Supplementary file 3 [file Data_Sheet_3.xlsx]

## Sheet: Sheet1
Immumohistochemical staining
	PRR:	Control:		1.4515	1.611	1.141	1.1708	1.8507
		DCM:		5.0133	4.5427	3.3829	4.2118	4.7038
		Ad-SC-shRNA:		4.4562	4.476	5.3906	4.6915	5.2424
		Ad-PRR-shRNA:		2.0983	2.7726	2.2837	2.1953	2.1654
	YAP:	Control:		2.4515	2.611	3.141	3.1708	2.8507
		DCM:		7.0133	6.5427	6.3829	6.2118	7.7038
		Ad-SC-shRNA:		6.4562	6.476	6.3906	5.6915	7.2424
		Ad-PRR-shRNA:		3.0983	3.7726	3.2837	3.1953	3.1654
Western Blot
PRR/GAPDH		Control:		0.367705	0.439579	0.325593	0.48814	0.356233
		DCM:		1.05533	1.23401	0.913836	0.97967	1.21218
		Ad-SC-shRNA:		1.14919	1.03208	1.24453	1.14997	1.12822
		Ad-PRR-shRNA:		0.627358	0.840042	0.761121	0.746329	0.664344
pAMPK/AMPK:		Control:		0.867705	0.939579	0.825593	0.88814	0.756233
		DCM:		0.355332	0.334011	0.413836	0.27967	0.312176
		Ad-SC-shRNA:		0.349189	0.33208	0.344528	0.349968	0.428223
		Ad-PRR-shRNA:		0.527358	0.540042	0.461121	0.446329	0.464344
YAP/GAPDH		Control:		0.467705	0.639579	0.425593	0.38814	0.456233
		DCM:		1.25533	1.33401	1.11384	1.17967	1.21218
		Ad-SC-shRNA:		1.34919	1.43208	1.24453	1.24997	1.12822
		Ad-PRR-shRNA:		0.927358	1.14004	0.861121	0.946329	0.964344
