# Supplementary material for: Effects of (Pro)renin Receptor on Diabetic Cardiomyopathy Pathological Processes in Rats via the PRR-AMPK-YAP Pathway
Source: Front Physiol. 2021 May 27;12:657378. doi: 10.3389/fphys.2021.657378 (PMC8191636; doi:10.3389/fphys.2021.657378)
Supplement: Supplementary file 4 [file Data_Sheet_4.xlsx]

## Sheet: Sheet1
Immumohistochemical staining
	Collagen I	Control:		2.4515	2.611	3.141	3.1708	2.8507
		DCM:		11.0133	10.5427	9.3829	8.2118	9.7038
		Ad-SC-shRNA:		10.4562	9.476	8.3906	8.6915	8.2424
		Ad-PRR-shRNA:		4.0983	5.7726	5.2837	4.1953	4.1654
	Fibronectin	Control:		2.4243	2.6607	3.1603	2.5199	2.3245
		DCM:		8.3755	9.167	8.5232	8.9364	9.698
		Ad-SC-shRNA:		9.6931	10.0268	9.43	10.2663	9.2799
		Ad-PRR-shRNA:		4.7621	3.802	4.7481	4.0993	5.4634
	PAI-1	Control:		1.8718	1.9766	1.9118	1.3545	1.1259
		DCM:		9.959	8.0775	8.7742	8.6723	9.2299
		Ad-SC-shRNA:		7.7816	8.7906	8.4268	7.3013	8.8847
		Ad-PRR-shRNA:		4.1028	4.6959	4.8454	3.477	4.3794
	TGF-β	Control:		2.8718	2.9766	2.9118	2.3545	2.1259
		DCM:		9.959	11.0775	8.7742	8.6723	9.2299
		Ad-SC-shRNA:		9.7816	8.7906	10.4268	9.3013	10.8847
		Ad-PRR-shRNA:		6.1028	6.6959	5.8454	6.477	5.3794
	IL-1β	Control:		1.7182	1.9766	1.8118	2.5456	2.1259
		DCM:		11.959	10.0775	8.7742	8.6723	9.2299
		Ad-SC-shRNA:		9.7816	10.7906	8.4268	9.3013	8.8847
		Ad-PRR-shRNA:		3.1028	4.6959	3.8454	3.477	4.3794
	IL-18	Control:		1.3718	1.6766	1.7118	1.3545	1.9259
		DCM:		7.959	8.0775	8.7742	8.6723	7.2299
		Ad-SC-shRNA:		6.7816	6.7906	8.4268	7.3013	8.8847
		Ad-PRR-shRNA:		2.1028	2.6959	2.8454	3.477	3.3794
