# Supplementary material for: Effects of (Pro)renin Receptor on Diabetic Cardiomyopathy Pathological Processes in Rats via the PRR-AMPK-YAP Pathway
Source: Front Physiol. 2021 May 27;12:657378. doi: 10.3389/fphys.2021.657378 (PMC8191636; doi:10.3389/fphys.2021.657378)
Supplement: Supplementary file 5 [file Data_Sheet_5.xlsx]

## Sheet: Sheet1
Western Blot
YAP/GAPDH		Control:	0.367705	0.539579	0.325593	0.48814	0.556233
		DCM:	1.05533	1.23401	1.11384	1.17967	0.912176
		Ad-EGFP:	1.14919	1.23208	1.24453	1.14997	0.928223
		Ad-YAP:	1.52736	1.34004	1.26112	1.44633	1.36434
mRNA
YAP/GAPDH		Control:	0.994354	1.12363	0.983438	0.934713	1.00451
		DCM:	1.85376	1.96409	2.18471	2.24854	1.95692
		Ad-EGFP:	1.85884	2.01074	2.19118	1.72359	2.13582
		Ad-YAP:	2.80145	2.61369	3.19944	3.03681	2.62521
Immumohistochemical staining
	YAP	Control:	2.9515	1.611	1.841	1.5708	1.8507
		DCM:	8.0133	7.5427	5.3829	6.2118	6.7038
		Ad-EGFP:	6.4562	7.476	6.3906	7.6915	7.2424
		Ad-YAP:	11.0983	10.7726	10.2837	9.1953	10.1654
	Collagen I	Control:	2.4515	2.611	3.141	3.1708	2.8507
		DCM:	10.0133	9.5427	9.3829	11.2118	9.7038
		Ad-EGFP:	9.4562	9.476	8.3906	11.6915	11.2424
		Ad-YAP:	12.0983	13.7726	13.2837	11.1953	12.1654
	Profilin-1	Control:	2.0243	2.2607	1.8603	2.1199	1.4245
		DCM:	10.6931	10.0268	11.43	9.2663	10.2799
		Ad-EGFP:	11.698	10.3755	9.167	10.5232	10.9364
		Ad-YAP:	14.7621	13.802	12.7481	15.0993	15.4634
	IL-8	Control:	3.4515	2.611	4.141	3.1708	2.8507
		DCM:	10.0133	9.5427	9.3829	8.2118	9.7038
		Ad-EGFP:	9.4562	9.476	8.3906	10.6915	9.2424
		Ad-YAP:	10.0983	10.7726	12.2837	11.1953	12.1654
	IL-18	Control:	2.4515	2.611	3.141	3.1708	2.8507
		DCM:	7.0133	7.5427	8.3829	7.2118	8.7038
		Ad-EGFP:	7.4562	8.476	8.3906	7.6915	8.2424
		Ad-YAP:	9.0983	8.7726	9.2837	9.4953	9.3654
