# Supplementary material for: Effects of (Pro)renin Receptor on Diabetic Cardiomyopathy Pathological Processes in Rats via the PRR-AMPK-YAP Pathway
Source: Front Physiol. 2021 May 27;12:657378. doi: 10.3389/fphys.2021.657378 (PMC8191636; doi:10.3389/fphys.2021.657378)
Supplement: Supplementary file 6 [file Data_Sheet_6.xlsx]

## Sheet: Sheet1
Western Blot
YAP/GAPDH		Control:		0.667705	0.839579	0.625593	0.78814	0.656233
		DCM:		1.25533	1.43401	1.11384	1.17967	1.11218
		LV-SC-shRNA:		1.14919	1.53208	1.24453	1.14997	1.12822
		LV-YAP-shRNA:		0.927358	1.14004	0.861121	0.946329	0.964344
mRNA
YAP/GAPDH		Control:		0.994354	1.12363	0.983438	0.934713	1.00451
		DCM:		1.75376	1.96409	2.48471	2.24854	1.95692
		LV-SC-shRNA:		1.95884	2.11074	2.29118	1.82359	2.33582
		LV-YAP-shRNA:		1.30145	1.41369	1.19944	1.33681	1.62521
Immumohistochemical staining
	YAP	Control:		1.4515	1.611	1.141	1.1708	1.8507
		DCM:		6.0133	6.5427	5.3829	6.2118	5.7038
		LV-SC-shRNA:		5.4562	7.476	6.3906	5.6915	6.2424
		LV-YAP-shRNA:		4.0983	3.7726	4.2837	3.1953	4.1654
	Fibronectin	Control:		2.4243	2.6607	2.1603	2.5199	2.3245
		DCM:		12.3755	11.167	11.5232	10.9364	11.698
		LV-SC-shRNA:		10.6931	10.0268	11.43	12.2663	10.2799
		LV-YAP-shRNA:		4.7621	3.802	4.7481	5.0993	5.4634
	IL-1β	Control:		1.2718	1.6766	1.9118	2.3545	1.7259
		DCM:		7.959	9.0775	8.7742	8.6723	9.2299
		LV-SC-shRNA:		7.7816	8.7906	9.4268	8.3013	8.8847
		LV-YAP-shRNA:		3.1028	2.6959	2.8454	2.477	3.3794
	TNF-α	Control:		1.8718	1.9766	1.9118	1.3545	1.1259
		DCM:		6.959	8.0775	8.7742	7.6723	8.2299
		LV-SC-shRNA:		7.7816	9.3906	8.4268	9.3013	8.8847
		LV-YAP-shRNA:		4.1028	3.6959	3.8454	4.477	3.3794
