# Supplementary material for: Effects of (Pro)renin Receptor on Diabetic Cardiomyopathy Pathological Processes in Rats via the PRR-AMPK-YAP Pathway
Source: Front Physiol. 2021 May 27;12:657378. doi: 10.3389/fphys.2021.657378 (PMC8191636; doi:10.3389/fphys.2021.657378)
Supplement: Supplementary file 7 [file Data_Sheet_8.xlsx]

## Sheet: Sheet1
Western Blot
PRR/GAPDH		High Glucose		0.367705	0.439579	0.325593	0.28814	0.356233
		Ad-EGFP		0.355332	0.334011	0.313836	0.47967	0.212176
		Ad-PRR		1.04919	1.03208	0.744528	0.849968	0.928223
		Ad-PRR+GSK621		0.927358	0.900042	0.961121	0.946329	1.16434
pAMPK/AMPK		High Glucose		1.0677	0.939579	0.925593	0.88814	1.07562
		Ad-EGFP		1.05533	1.0334	0.813836	0.97967	0.912176
		Ad-PRR		0.549189	0.33208	0.444528	0.349968	0.428223
		Ad-PRR+GSK621		0.827358	0.740042	0.861121	0.746329	0.664344
YAP/GAPDH		High Glucose		0.367705	0.239579	0.425593	0.38814	0.456233
		Ad-EGFP		0.455332	0.434011	0.313836	0.47967	0.392176
		Ad-PRR		1.14919	1.23208	1.24453	1.24997	1.12822
		Ad-PRR+GSK621		0.927358	1.14004	0.861121	0.946329	0.964344
ELISA
Collagen 1
High Glucose	Ad-EGFP	Ad-PRR	Ad-PRR +GSK621
821.926	1033.84	1893	1620.54
1109.2	1205.46	1759.68	1493.44
1091	1040.6	2104.09	1409.89
1201.99	993.987	1940.23	1368.01
Collagen 3
High Glucose	Ad-EGFP	Ad-PRR	Ad-PRR +GSK621
209	204.593	600.328	398.693
187.139	197.004	504.403	294.67
254.925	152.005	665.875	369.893
194.992	298.235	581.592	309.889
IL-1β
High Glucose	Ad-EGFP	Ad-PRR	Ad-PRR +GSK621
102	103.593	182.328	136.693
121.139	83.0042	165.403	147.67
109.925	123.005	187.875	162.893
93.9923	112.235	179.592	127.889
IL-6
High Glucose	Ad-EGFP	Ad-PRR	Ad-PRR +GSK621
400.926	453.837	703.999	593.537
381.199	440.456	633.681	602.444
416.005	398.599	734.091	674.892
429.995	482.987	694.234	554.01
PCR
Collagen 1
High Glucose	Ad-EGFP	Ad-PRR	Ad-PRR +GSK621
0.92634	1.08371	3.69876	2.53688
1.19876	1.25638	3.68123	2.44393
1.00455	0.998761	3.09134	1.89211
0.99452	1.28734	3.23408	3.00973
Collagen 3
High Glucose	Ad-EGFP	Ad-PRR	Ad-PRR +GSK621
1.00023	1.19321	2.32792	2.09349
1.23907	1.00425	2.40345	2.27018
0.924562	1.09045	2.67492	1.89323
0.992342	0.934563	2.59234	1.98934
IL-1β
High Glucose	Ad-EGFP	Ad-PRR	Ad-PRR +GSK621
1.10023	1.19321	3.02792	2.69349
0.969074	0.904245	2.70345	2.03702
0.924562	1.20453	2.87492	2.49323
0.992342	0.934563	2.59234	2.18934
IL-6
High Glucose	Ad-EGFP	Ad-PRR	Ad-PRR +GSK621
0.92634	1.28371	2.99876	1.53687
1.19876	1.25638	2.68123	1.74393
1.00455	0.959876	3.09134	1.89211
0.99452	1.29873	3.23408	1.60973
