# Supplementary material for: Effects of (Pro)renin Receptor on Diabetic Cardiomyopathy Pathological Processes in Rats via the PRR-AMPK-YAP Pathway
Source: Front Physiol. 2021 May 27;12:657378. doi: 10.3389/fphys.2021.657378 (PMC8191636; doi:10.3389/fphys.2021.657378)
Supplement: Supplementary file 8 [file Data_Sheet_9.xlsx]

## Sheet: Sheet1
		Blood	glucose
		Control	DCM	LV-SC-shRNA	LV-YAP-shRNA
		1.58	1.21	1.31	1.36
		1.82	1.36	1.26	1.4
		1.64	1.18	1.38	1.45
		1.75	1.2	1.23	1.32
		Control	DCM	Ad-EGFP	AD-YAP
		6.8	23.6	24.6	26.2
		5.6	24.7	24.8	24.2
		6.1	26.5	22.3	22.3
		5.9	26.7	25.6	23.6
		6.2	25.2	24.1	22.7
		6.6	25.6	25.3	23.7
		7.4	25.8	21.7	24.5
		7.9	25.1	27.8	22.8
		Control	DCM	Ad-SC-shRNA	Ad-PRR-shRNA
		7.2	22.7	27.4	25.9
		6.3	24.3	23.5	22.4
		5.9	25.7	26.5	23.7
		5.5	26.2	25.5	25.7
		6.9	22.8	26.3	25.5
		7.1	23.8	26.8	22.4
		6.1	25.8	22.6	21.6
		7.4	23.1	23.5	23.6
